# Supplementary material for: Differences in play can illuminate differences in affiliation: A comparative study on chimpanzees and gorillas
Source: PLoS One. 2018 Mar 7;13(3):e0193096. doi: 10.1371/journal.pone.0193096 (PMC5841745; doi:10.1371/journal.pone.0193096)
Supplement: S1 Table — (XLSX) [file pone.0193096.s001.xlsx]

## Sheet: age gorillas and chimpanzees
	age categories	age in months	species
asato	ad	288	gorillas
inge	ad	427	gorillas
kabinda	ad	394	gorillas
tamarilla	ad	351	gorillas
sheila	ad	296	gorillas
khala	ad	100	gorillas
mayombè	ad	96	gorillas
maisha	subad	92	gorillas
mapenzi	j	66	gorillas
kuimba	j	62	gorillas
sawa	j	47	gorillas
mayele	inf	31	gorillas
joseph	ad	480	chimpanzees
gamin	ad	312	chimpanzees
charlotte	ad	469	chimpanzees
baraka	ad	441	chimpanzees
julie	ad	396	chimpanzees
bonobo	ad	396	chimpanzees
gypso	ad	344	chimpanzees
domi	ad	310	chimpanzees
micheline	ad	444	chimpanzees
sangha	ad	111	chimpanzees
wamba	j	83	chimpanzees
tumba	j	81	chimpanzees
lokombè	inf	50	chimpanzees
yumbi	inf	20	chimpanzees
lobai	inf	16	chimpanzees
