# Supplementary material for: Differences in play can illuminate differences in affiliation: A comparative study on chimpanzees and gorillas
Source: PLoS One. 2018 Mar 7;13(3):e0193096. doi: 10.1371/journal.pone.0193096 (PMC5841745; doi:10.1371/journal.pone.0193096)
Supplement: S2 Table — (XLS) [file pone.0193096.s002.xls]

## Sheet: ASI
Gorillas	Supported conflicts	Not supported conflicts	Total of conflicts	Agonistic Support Index
ASATO	0	41	41	-1
INGE	0	8	8	-1
KABINDA	0	1	1	-1
TAMARILLA	0	24	24	-1
SHEILA	0	5	5	-1
KHALA	2	16	18	-0.777778
MAYOMBE	0	15	15	-1
MAPENZI	1	20	21	-0.904762
KUIMBA	2	3	5	-0.2
SAWA	0	1	1	-1
Chimpanzees	Supported conflicts	Not supported conflicts	Total of conflicts	Agonistic Support Index
JOSEPH	2	15	17	-0.764706
CHARLOTTE	0	6	6	-1
BARAKA	1	9	10	-0.8
JULIE	5	9	14	-0.285714
BONOBO	3	12	15	-0.6
GYPSO	0	2	2	-1
GAMIN	2	4	6	-0.333333
DOMI	0	1	1	-1
MICHELINE	1	1	2	0
SANGHA	1	4	5	-0.6
WAMBA	2	2	4	0
TUMBA	3	6	9	-0.333333
LOKOMBE	4	2	6	0.333333
