# Supplementary material for: Differences in play can illuminate differences in affiliation: A comparative study on chimpanzees and gorillas
Source: PLoS One. 2018 Mar 7;13(3):e0193096. doi: 10.1371/journal.pone.0193096 (PMC5841745; doi:10.1371/journal.pone.0193096)
Supplement: S3 Table — (XLS) [file pone.0193096.s003.xls]

## Sheet: Foglio1
Gorillas	Grooming hourly frequencies	Contact sitting hourly frequencies	hourly GR/10 individuals	hourly contact sitting /10 individuals
ASATO	0	0.107692	0	0.0107692
INGE	0	0	0	0
KABINDA	0	1.09231	0	0.109231
TAMARILLA	0	0.230769	0	0.0230769
SHEILA	0.0461538	0.0769231	0.00461538	0.00769231
KHALA	0	0.169231	0	0.0169231
MAYOMBE	0	0.0153846	0	0.00153846
MAPENZI	0	0.0153846	0	0.00153846
KUIMBA	0	0.307692	0	0.0307692
SAWA	0.0153846	0.0769231	0.00153846	0.00769231
MAYELE	0	0.138462	0	0.0138462
Chimpanzees	Grooming hourly frequencies	Contact sitting hourly frequencies	hourly GR/14 individuals	hourly contact sitting /14 individuals
JOSEPH	0.168067	0.201681	0.0120048	0.0144058
CHARLOTTE	0.168067	0.302521	0.0120048	0.0216086
BARAKA	0.420168	0.151261	0.030012	0.0108043
JULIE	0.739496	0.201681	0.0528211	0.0144058
BONOBO	0.571429	0.907563	0.0408163	0.0648259
GYPSO	0.823529	0.941176	0.0588235	0.0672269
GAMIN	0.453782	0.151261	0.032413	0.0108043
DOMI	1.04202	1.21008	0.0744298	0.0864346
MICHELINE	0.554622	0.218487	0.0396158	0.0156062
SANGHA	1.71429	0.436975	0.122449	0.0312125
WAMBA	1.31092	0.319328	0.0936375	0.0228091
TUMBA	0.605042	0.521008	0.0432173	0.0372149
LOKOMBE	0.319328	0.605042	0.0228091	0.0432173
YUMBI	0.0168067	1.39496	0.00120048	0.0996399
LOBAI	0	1.44538	0	0.103241
