# Supplementary material for: Differences in play can illuminate differences in affiliation: A comparative study on chimpanzees and gorillas
Source: PLoS One. 2018 Mar 7;13(3):e0193096. doi: 10.1371/journal.pone.0193096 (PMC5841745; doi:10.1371/journal.pone.0193096)
Supplement: S4 Table — (XLSX) [file pone.0193096.s004.xlsx]

## Sheet: Foglio1
Gorillas	age class	Play hourly frequency/number of potential partners
inge	a	0
kabinda	a	0
tamarilla	a	0.02
sheila	a	0
asato	a	0.00307692
khala	a	0.0292308
mayombe	a	0.109231
mapenzi	j	0.544615
kuimba	j	0.644615
sawa	j	0.456923
mayele	i	0.269231
Chimpanzees	age class	Play hourly frequency/number of potential partners
joseph	a	0.0768307
charlotte	a	0.0228091
baraka	a	0.0132053
julie	a	0.0312125
bonobo	a	0.0612245
gypso	a	0.0768307
gamin	a	0.0588235
domi	a	0.0168067
micheline	a	0.057623
sangha	a	0.12605
wamba	j	0.22449
tumba	j	0.469388
lokombè	i	0.601441
yumbi	i	0.478992
lobai	i	0.721489
