# Supplementary material for: Differences in play can illuminate differences in affiliation: A comparative study on chimpanzees and gorillas
Source: PLoS One. 2018 Mar 7;13(3):e0193096. doi: 10.1371/journal.pone.0193096 (PMC5841745; doi:10.1371/journal.pone.0193096)
Supplement: S5 Table — (XLS) [file pone.0193096.s005.xls]

## Sheet: Foglio1
Gorillas	mean duration of dyadic play sessions	mean duration of polyadic play sessions
asato	15.0714	25
khala	38.9286	5
kuimba	35.7699	16.25
mayelé	42.4483	17.6429
mapenzi	41.3634	16.8529
mayombé	31.7979	13.1429
sawa	49.5921	18.0588
tamarilla	51	0
Chimpanzees	mean duration of dyadic play sessions	mean duration of polyadic play sessions
baraka	178.75	13
bonobo	43.2059	25.9091
charlotte	91.375	47
domi	29.1429	48.1429
gamin	181.63	58.7
gypso	36.814	32.7407
joseph	62.0385	56
julie	107.118	15.8889
lobai	52.2205	29.3196
lukombé	46.5618	28.4105
micheline	35.0625	14.1538
sanga	30.058	31.72
tumba	49.2539	27.6184
wamba	32.8189	36.2353
yumbi	42.3553	33.9577
