# Supplementary material for: Differences in play can illuminate differences in affiliation: A comparative study on chimpanzees and gorillas
Source: PLoS One. 2018 Mar 7;13(3):e0193096. doi: 10.1371/journal.pone.0193096 (PMC5841745; doi:10.1371/journal.pone.0193096)
Supplement: S6 Table — (XLSX) [file pone.0193096.s006.xlsx]

## Sheet: Foglio1
Polyadic Play Index	gorilla1; chimpanzee2
-0.69697	1
-0.75	1
-0.864119	1
-0.851064	1
-0.83	1
-0.740741	1
-0.813699	1
-1	1
-0.777778	2
-0.511111	2
-0.777778	2
0	2
-0.459459	2
-0.228571	2
-0.824561	2
-0.307692	2
-0.638734	2
-0.578714	2
-0.422222	2
-0.468085	2
-0.542169	2
-0.426966	2
-0.621333	2
