# Supplementary material for: Differences in play can illuminate differences in affiliation: A comparative study on chimpanzees and gorillas
Source: PLoS One. 2018 Mar 7;13(3):e0193096. doi: 10.1371/journal.pone.0193096 (PMC5841745; doi:10.1371/journal.pone.0193096)
Supplement: S7 Table — (XLSX) [file pone.0193096.s007.xlsx]

## Sheet: chimpanzees
dyad	mean PAI	abs mean PAI
ba - lb	0.3125	0.3125
ba - tu	1	1
bo - lb	0	0
bo - lo	0.336667	0.336667
bo - yu	0.4575	0.4575
ch - lb	0.26	0.26
do - lb	-0.25	0.25
do - tu	-0.3325	0.3325
ga - jo	0	0
ga - lb	0.5	0.5
ga - lo	-1	1
gy - lb	0.5	0.5
gy - lo	-0.0583333	0.0583333
gy - sa	0	0
gy - wa	-0.06375	0.06375
gy - yu	-0.4	0.4
jo - lb	0.313333	0.313333
jo - lo	0.131429	0.131429
jo - tu	0.06	0.06
jo - yu	-0.00615385	0.00615385
ju - lb	-0.5	0.5
ju - yu	1	1
lb - lo	0.207317	0.207317
lb - mi	0.265	0.265
lb - tu	0.00263889	0.00263889
lb - wa	-0.113889	0.113889
lb - yu	0.112885	0.112885
lo - sa	0.321429	0.321429
lo - tu	0.0244737	0.0244737
lo - wa	0.04625	0.04625
lo - yu	0.343235	0.343235
lo - do	-0.4	0.4
mi - lo	1	1
sa - lb	-0.0155556	0.0155556
sa - mi	0	0
sa - tu	0.0625	0.0625
sa - wa	0.61	0.61
sa - yu	-0.112632	0.112632
tu - ch	0.36	0.36
tu - ga	-0.14625	0.14625
tu - wa	0.19	0.19
tu - yu	0.193333	0.193333
tu - yu	0.33	0.33
wa - yu	0.6925	0.6925
yu - ga	-0.17	0.17
yu - mi	-0.0761538	0.0761538
yu - wa	0.092	0.092

## Sheet: gorillas
dyad	mean PAI	abs value PAI
as - ku	-0.55	0.55
as - mp	0.0586	0.0586
as - sa	-0.2767	0.2767
kh -ku	0	0
ku - ma	0.2298	0.2298
ku - mp	0.0859	0.0859
ku - my	0.17625	0.17625
ku -sa	-0.0717544	0.0717544
ku -ta	0.10125	0.10125
ma - mp	0.0216667	0.0216667
ma - my	-0.016	0.016
ma -sa	0.157037	0.157037
mp - my	0.257778	0.257778
mp -sa	0.103333	0.103333
mp - kh	0.0925	0.0925
my - sa	0.088	0.088
