# Supplementary material for: Differences in play can illuminate differences in affiliation: A comparative study on chimpanzees and gorillas
Source: PLoS One. 2018 Mar 7;13(3):e0193096. doi: 10.1371/journal.pone.0193096 (PMC5841745; doi:10.1371/journal.pone.0193096)
Supplement: S9 Table — (XLSX) [file pone.0193096.s009.xlsx]

## Sheet: Foglio1
Gorillas	escalated sessions/tot sessions
tamarilla	0
asato	0
khala	0
mayombe	0.0704225
mapenzi	0.0508475
kuimba	0.0477327
sawa	0.030303
mayele	0.0457143
Chimpanzees	escalated sessions/tot sessions
joseph	0
charlotte	0
baraka	0
julie	0
bonobo	0
gypso	0
gamin	0
domi	0
micheline	0
sangha	0.00952381
wamba	0.0106952
tumba	0.00767263
lokombé	0.00399202
yumbi	0.00501253
lobai	0.00166389
